# Supplementary material for: Single-Cell Multi-Omics Identifies Measurable Residual Disease Targets Among Myelodysplasia- and Clonal Hematopoiesis-Related Genes in Acute Myeloid Leukemia
Source: Cancers (Basel). 2026 Feb 28;18(5):787. doi: 10.3390/cancers18050787 (PMC12984621; doi:10.3390/cancers18050787)
Supplement: Supplementary file 1 [file cancers-18-00787-s001.zip]

Archive with 1 entries (1 files):
- Supplementary_270226.pdf
